# Supplementary material for: Comparison of diagnostic algorithms used in guidelines on nutritional anaemias in adults
Source: PLoS One. 2025 Oct 3;20(10):e0333688. doi: 10.1371/journal.pone.0333688 (PMC12494270; doi:10.1371/journal.pone.0333688)
Supplement: S1 Table — (XLSX) [file pone.0333688.s001.xlsx]

## Sheet: All identified guidelines
Database	ID	Title	Publisher	Country	Year of publication	Date of search	Date of assessment reviewer #1	Date of assessment reviewer #2	Date of consensus	Date of assessment reviewer #3	Date of final consensus and most recent version	Included in study	Reason for exclusion
GIN	1	American Society of Hematology 2020 guidelines for sickle cell disease: prevention, diagnosis, and treatment of cerebrovascular disease in children and adults	American Society of Hematology	USA	2020	2022-01-12	3-2022	5-2022	12-2022		2-2024	1	6
GIN	2	Anemie (M76)	Dutch College of General Practitioners (NHG)	The Netherlands	2014	2022-01-12	3-2022	5-2022	12-2022	10-2023	2-2024	3	-
GIN	3	Common anemias in adults	Ministry of Public Health Qatar	Qatar	2017	2022-01-12	3-2022	5-2022	12-2022		2-2024	1	5
GIN	4	Management of Cancer-Associated Anemia With Erythropoiesis-Stimulating Agents: ASCO/ASH Clinical Practice Guideline Update	American Society of Clinical Oncology & American Society of Hematology	USA	2019	2022-01-12	3-2022	5-2022	12-2022		2-2024	1	7
GIN	5	Management of Transfusion Dependent Thalassaemia	Thalassaemia International Federation (TIF)	International	2000	2022-01-12	3-2022	5-2022	12-2022		2-2024	1	6
GIN	6	Präoperative Anämie. S3-LL (DGAI)	German Society for Anaesthesiology and Intensive Care Medicine	Germany	2018	2022-01-12	3-2022	5-2022	12-2022		2-2024	3	-
GIN	7	Sekundäre Eisenüberladung bei Patienten mit angeborenen Anämien, Diagnostik und Therapie. S2-LL (GPOH)	Society for Paediatric Oncology and Haematology	Germany	2010	2022-01-12	3-2022	5-2022	12-2022		2-2024	1	6
GIN	8	Sichelzellkrankheit. S2k-LL (GPOH)	Society for Paediatric Oncology and Haematology	Germany	2020	2022-01-12	3-2022	5-2022	12-2022		2-2024	1	6
GIN	9	Sickle cell acute painful episode (CG143)	NICE	UK	2012	2022-01-12	3-2022	5-2022	12-2022		2-2024	1	6
GIN	10	Treatment of Anemia in Patients with Heart Disease: A Clinical Practice Guideline From the American College of Physicians	American College of Physicians	USA	2013	2022-01-12	3-2022	5-2022	12-2022		2-2024	1	7
GIN	11	Assessment & Management of Common Anaemias In Adults	Ministry of Public Health Qatar	Qatar	2020	2022-01-12	3-2022	5-2022	12-2022	10-2023	2-2024	3	-
GIN	12	Chronic kidney disease: managing anaemia (NG8)	NICE	UK	2015	2022-01-12	3-2022	5-2022	12-2022		2-2024	1	7
GIN	13	The Diagnosis & Management of Anaemias in Children	Ministry of Public Health Qatar	Qatar	2021	2022-01-12	3-2022	5-2022	12-2022	10-2023	2-2024	1	7
TRIP	1	Haemoglobinopathy Co-ordinating Centres Advice on COVID-19 for Patients with Diamond Blackfan anaemia	Covid-19 Ad hoc guidelines	UK	2020	2022-01-12	3-2022	5-2022	12-2022		2-2024	1	6
TRIP	2	King's College Hospital guidance for adult aplastic anaemia/bone marrow failure patients during the COVID-19 outbreak	Covid-19 Ad hoc guidelines	UK	2020	2022-01-12	3-2022	5-2022	12-2022		2-2024	1	7
TRIP	3	Anaemia of Chronic Kidney Disease	UK Kidney Association	UK	2020	2022-01-12	3-2022	5-2022	12-2022		2-2024	1	7
TRIP	4	Iron deficiency anaemia in adults	Royal College of Nursing	UK	2019	2022-01-12	3-2022	5-2022	12-2022	10-2023	2-2024	3	-
TRIP	5	Anemia in Pregnancy	American College of Obstetricians and Gynecologists	USA	2021	2022-01-12	3-2022	5-2022	12-2022		2-2024	1	7
TRIP	6	Guidelines for the monitoring and management of iron overload in patients with haemoglobinopathies and rare anaemias	British Committee for Standards in Haematology	UK	2021	2022-01-12	3-2022	5-2022	12-2022		2-2024	1	6
TRIP	7	Guidelines for the Management of Iron Deficiency Anaemia in Adults	British Society of Gastroenterology	UK	2021	2022-01-12	3-2022	5-2022	12-2022	10-2023	2-2024	3	-
TRIP	8	Anaemia - iron deficiency: What are the signs and symptoms of iron deficiency anaemia?	NICE Clinical Knowledge Summaries	UK	2018	2022-01-12	3-2022	5-2022	12-2022		2-2024	1	1
TRIP	9	Anaemia - iron deficiency: What investigations should I arrange to confirm iron deficiency anaemia?	NICE Clinical Knowledge Summaries	UK	2018	2022-01-12	3-2022	5-2022	12-2022	10-2023	2-2024	3	-
TRIP	10	Anaemia - iron deficiency: How should I assess someone with suspected iron deficiency anaemia?	NICE Clinical Knowledge Summaries	UK	2018	2022-01-12	3-2022	5-2022	12-2022		2-2024	1	1
TRIP	11	Anaemia - iron deficiency: Scenario: Management of iron deficiency anaemia	NICE Clinical Knowledge Summaries	UK	2018	2022-01-12	3-2022	5-2022	12-2022		2-2024	1	2
TRIP	12	Anaemia - B12 and folate deficiency: What are the signs and symptoms of vitamin B12 or folate deficiency anaemia?	NICE Clinical Knowledge Summaries	UK	2018	2022-01-12	3-2022	5-2022	12-2022		2-2024	1	1
TRIP	13	Anaemia - B12 and folate deficiency: Scenario: Management of anaemia - vitamin B12 and folate deficiency	NICE Clinical Knowledge Summaries	UK	2018	2022-01-12	3-2022	5-2022	12-2022		2-2024	1	2
TRIP	14	Anemia in Children with Inflammatory Bowel Disease: A Position Paper by the IBD Committee of the North American Society of Pediatric Gastroenterology, Hepatology and Nutrition	North American Society for Pediatric Gastroenterology, Hepatology, and Nutrition	USA	2020	2022-01-12	3-2022	5-2022	12-2022		2-2024	1	7
TRIP	15	Anemia Management and Audit with Feedback Practices	Laboratory Medicine Best Practices	USA	2020	2022-01-12	3-2022	5-2022	12-2022		2-2024	1	1
TRIP	16	AGA Clinical Practice Guidelines on the Gastrointestinal Evaluation of Iron Deficiency Anemia	American Gastroenterological Association Institute	USA	2020	2022-01-12	3-2022	5-2022	12-2022	10-2023	2-2024	3	-
TRIP	17	Anaemia - B12 and folate deficiency: Folic acid	NICE Clinical Knowledge Summaries	UK	2019	2022-01-12	3-2022	5-2022	12-2022		2-2024	1	2
TRIP	18	Anaemia - B12 and folate deficiency: Cyanocobalamin	NICE Clinical Knowledge Summaries	UK	2019	2022-01-12	3-2022	5-2022	12-2022		2-2024	1	2
TRIP	19	Anaemia - B12 and folate deficiency	NICE Clinical Knowledge Summaries	UK	2019	2022-01-12	3-2022	5-2022	12-2022		2-2024	1	4
TRIP	20	Chronic kidney disease: managing anaemia	National Institute for Health and Clinical Excellence - Clinical Guidelines	USA	2015	2022-01-12	3-2022	5-2022	12-2022		2-2024	1	7
TRIP	21	Diagnosis of chronic anaemia in gastrointestinal disorders: A guideline by the Italian Association of Hospital Gastroenterologists and Endoscopists (AIGO) and the Italian Society of Paediatric Gastroenterology Hepatology and Nutrition (SIGENP)	Italian Clinical Guidelines	Italy	2019	2022-01-12	3-2022	5-2022	12-2022		2-2024	1	7
TRIP	22	Iron Deficiency and Anaemia in Adults	Royal College of Nursing	UK	2018	2022-01-12	3-2022	5-2022	12-2022		2-2024	1	4
TRIP	23	The 2014 Canadian Cardiovascular Society heart failure management guidelines focus update: anemia, biomarkers, and recent therapeutic trial implications	CPG Infobase	Canada	2015	2022-01-12	3-2022	5-2022	12-2022		2-2024	1	7
TRIP	24	Anaemia - iron deficiency: When should I consider a diagnostic trial of iron treatment?	NICE Clinical Knowledge Summaries	UK	2018	2022-01-12	3-2022	5-2022	12-2022		2-2024	1	2
TRIP	25	Anaemia - iron deficiency: What else might it be?	NICE Clinical Knowledge Summaries	UK	2018	2022-01-12	3-2022	5-2022	12-2022		2-2024	1	4
TRIP	26	Anaemia - iron deficiency: Iron content in different iron salts	NICE Clinical Knowledge Summaries	UK	2018	2022-01-12	3-2022	5-2022	12-2022		2-2024	1	2
TRIP	27	Anaemia - iron deficiency: How should I manage people with confirmed iron deficiency?	NICE Clinical Knowledge Summaries	UK	2018	2022-01-12	3-2022	5-2022	12-2022		2-2024	1	2
TRIP	28	Anaemia - iron deficiency: Drug interactions	NICE Clinical Knowledge Summaries	UK	2018	2022-01-12	3-2022	5-2022	12-2022		2-2024	1	2
TRIP	29	Anaemia - iron deficiency: Adverse effects	NICE Clinical Knowledge Summaries	UK	2018	2022-01-12	3-2022	5-2022	12-2022		2-2024	1	2
TRIP	30	Anaemia - iron deficiency	NICE Clinical Knowledge Summaries	UK	2018	2022-01-12	3-2022	5-2022	12-2022		2-2024	1	4
TRIP	31	Anaemia - B12 and folate deficiency: What investigations should I do to confirm vitamin B12 or folate deficiency?	NICE Clinical Knowledge Summaries	UK	2018	2022-01-12	3-2022	5-2022	12-2022	10-2023	2-2024	3	-
TRIP	32	Anaemia - B12 and folate deficiency: What else might it be?	NICE Clinical Knowledge Summaries	UK	2018	2022-01-12	3-2022	5-2022	12-2022		2-2024	1	1
TRIP	33	Anaemia - B12 and folate deficiency: Hydroxocobalamin	NICE Clinical Knowledge Summaries	UK	2018	2022-01-12	3-2022	5-2022	12-2022		2-2024	1	2
TRIP	34	Anaemia - B12 and folate deficiency: How should I manage people with confirmed vitamin B12 or folate deficiency?	NICE Clinical Knowledge Summaries	UK	2018	2022-01-12	3-2022	5-2022	12-2022		2-2024	1	2
TRIP	35	Anaemia - B12 and folate deficiency: How should I assess a person with suspected vitamin B12 or folate deficiency?	NICE Clinical Knowledge Summaries	UK	2018	2022-01-12	3-2022	5-2022	12-2022		2-2024	1	1
TRIP	36	Anaemia - B12 and folate deficiency: How should I interpret investigation results?	NICE Clinical Knowledge Summaries	UK	2018	2022-01-12	3-2022	5-2022	12-2022		2-2024	1	4
TRIP	37	Iron Deficiency Anemia (IDA)	TOP Clinical Practice	Canada	2018	2022-01-12	3-2022	5-2022	12-2022		2-2024	3	-
TRIP	38	Management of Anaemia and Iron Deficiency in Patients With Cancer: ESMO Clinical Practice Guidelines	European Society for Medical Oncology	International	2018	2022-01-12	3-2022	5-2022	12-2022		2-2024	1	7
TRIP	39	Diagnosis and management of anaemia in children with inflammatory bowel diseases	British Society of Paediatric Gastroenterology Hepatology and Nutrition	UK	2015	2022-01-12	3-2022	5-2022	12-2022		2-2024	1	7
TRIP	40	Anaemia and iron deficiency in pregnancy and postpartum	Nordic Federation of Societies of Obstetrics and Gynecology	Nordic countries	2016	2022-01-12	3-2022	5-2022	12-2022		2-2024	1	7
TRIP	41	Anaemia in pregnancy	SA Health Perinatal Practice Guidelines	Australia	2016	2022-01-12	3-2022	5-2022	12-2022		2-2024	1	7
TRIP	42	Management of drug-induced immune and secondary autoimmune, haemolytic anaemia	British Committee for Standards in Haematology	UK	2016	2022-01-12	3-2022	5-2022	12-2022		2-2024	1	8
TRIP	43	The diagnosis and management of primary autoimmune haemolytic anaemia	British Committee for Standards in Haematology	UK	2016	2022-01-12	3-2022	5-2022	12-2022		2-2024	1	8
TRIP	44	Heart Failure Guidelines 2014 Update: Focus on Anemia, Biomarkers, and Recent Therapeutic Trial Implications	Canadian Cardiovascular Society	Canada	2014	2022-01-12	3-2022	5-2022	12-2022		2-2024	1	7
TRIP	45	Iron Deficiency Anemia in Pregnant Women: Screening and Supplementation	U.S. Preventive Services Task Force	USA	2015	2022-01-12	3-2022	5-2022	12-2022		2-2024	1	7
TRIP	46	Iron Deficiency Anemia in Young Children: Screening	U.S. Preventive Services Task Force	USA	2015	2022-01-12	3-2022	5-2022	12-2022		2-2024	1	7
TRIP	47	The fetus at risk for anemia- diagnosis and management	Society for Maternal-Fetal Medicine	USA	2015	2022-01-12	3-2022	5-2022	12-2022		2-2024	1	7
TRIP	48	Diagnosis and Management of Aplastic Anaemia	British Committee for Standards in Haematology	UK	2015	2022-01-12	3-2022	5-2022	12-2022		2-2024	1	8
TRIP	49	Intermittent iron and folic acid supplementation in non-anaemic pregnant women	World Health Organisation Guidelines	WHO	2012	2022-01-12	3-2022	5-2022	12-2022		2-2024	1	7
TRIP	50	Treatment of Anemia in Patients With Heart Disease: A Clinical Practice Guideline From the American College of Physicians	American College of Physicians	USA	2013	2022-01-12	3-2022	5-2022	12-2022		2-2024	1	7
TRIP	51	Treatment of Anemia with Erythropoietic Agents in Patients with Cancer ? Adaption/Adoption of ASH-ASCO Guidelines: Guideline Recommendations	Cancer Care Ontario	Canada	2010	2022-01-12	3-2022	5-2022	12-2022		2-2024	1	7
TRIP	52	Guidelines for the Management of Iron Deficiency Anaemia	British Society of Gastroenterology	UK	2011	2022-01-12	3-2022	5-2022	12-2022	10-2023	2-2024	1	5
TRIP	53	KDIGO Clinical Practice Guideline for Anemia in Chronic Kidney Disease	National Kidney Foundation	International	2012	2022-01-12	3-2022	5-2022	12-2022		2-2024	1	7
TRIP	54	KDOQI US Commentary on the 2012 KDIGO Clinical Practice Guideline for Anemia in CKD	National Kidney Foundation	International	2012	2022-01-12	3-2022	5-2022	12-2022		2-2024	1	7
TRIP	55	Management of anaemia and red cell transfusion in adult critically ill patients	British Committee for Standards in Haematology	UK	2012	2022-01-12	3-2022	5-2022	12-2022		2-2024	1	7
TRIP	56	Erythropoiesis-stimulating agents in the treatment of anaemia in cancer patients	European Society for Medical Oncology	International	2010	2022-01-12	3-2022	5-2022	12-2022		2-2024	1	7
TRIP	57	Anemia in the long-term care setting.	American Medical Directors Association	USA	2007	2022-01-12	3-2022	5-2022	12-2022	10-2023	2-2024	3	-
Country specific	1	Eisenmangelanämie	The Association of Scientific Medical Societies (AWMF)	Germany	2021	15-10-2023	1-2024	12-2023	1-2024	10-2023	2-2024	3	-
Country specific	2	Iron deficiency - diagnosis and management	BC Guidelines	Canada	2019	15-10-2023	1-2024	12-2023	1-2024	10-2023	2-2024	3	-
Country specific	3	Iron Deficiency Anaemia in Adults: Oral and Intravenous Iron Therapy Treatment	NHS Scotland	UK	2022	15-10-2023	1-2024	12-2023	1-2024	10-2023	2-2024	3	-
Country specific	4	Guideline for the Management of Anaemia in the Perioperative Pathway	Centre for Perioperative Care	UK	2022	15-10-2023	1-2024	12-2023	1-2024	10-2023	2-2024	3	-
Country specific	5	Anämiediagnostik im Kindesalter	The Association of Scientific Medical Societies (AWMF)	Germany	2018	15-10-2023		12-2023	1-2024	10-2023	2-2024	1	7
Country specific	6	ESC Guidelines for the diagnosis and treatment of acute and chronic heart failure	European Society of Cardiology	International	2021	15-10-2023		12-2023	1-2024	10-2023	2-2024	1	7
Country specific	7	AHA/ACC/HFSA Guideline for the Management of Heart Failure: A Report of the American College of Cardiology/American Heart Association Joint Committee on Clinical Practice Guidelines	American College of Cardiology/American Heart Association Joint Committee	USA	2022	15-10-2023		12-2023	1-2024	10-2023	2-2024	1	7
Country specific	8	NA	Royal Australian College of General Practitioners	Australia	NA	15-10-2023		12-2023	1-2024	10-2023	2-2024	1	10
Country specific	9	Vitamin B12 deficiency in over 16s: diagnosis and management	NICE	UK	NA	15-10-2023		12-2023	1-2024	10-2023	2-2024	1	9
Country specific	10	Treatment of anemia in patients with heart disease: a clinical practice guideline from the American College of Physicians	American College of Physicians	USA	2013	15-10-2023		12-2023	1-2024	10-2023	2-2024	1	7
Country specific	11	Management of cancer-associated anemia with erythropoiesis-stimulating agents: ASCO/ASH clinical practice guideline update	American Society of Hematology	USA	2019	15-10-2023		12-2023	1-2024	10-2023	2-2024	1	7
Country specific	12	NA	Canadian Medical Association	Canada	NA	15-10-2023		12-2023	1-2024	10-2023	2-2024	1	10
Country specific	13	NA	SIGN guidelines	UK	NA	15-10-2023		12-2023	1-2024	10-2023	2-2024	1	10
Country specific	14	NA	Deutsche Gesellschaft fur Allgemeinmediczin und Familienmedizin	Germany	NA	15-10-2023		12-2023	1-2024	10-2023	2-2024	1	10
Country specific	15	NA	Chinese Medical Association and Chinese Society of Hematology	China	NA	15-10-2023		12-2023	1-2024	10-2023	2-2024	1	11
Country specific	16	Standard Treatment Guidelines and Essential Medicines List for Hospital Level	The National Department of Health	South Africa	2012	15-10-2023		12-2023	1-2024	10-2023	2-2024	1	1
Country specific	17	National Guidelines for Prevention and Control of Iron Deficiency Anemia in India	Ministry of Health and Family Welfare	India	2017	15-10-2023		12-2023	1-2024	10-2023	2-2024	1	2

## Sheet: Reasons for exclusion
	Reason for exclusion
1	Does not contain diagnostic criteria for diagnosing anaemia
2	Monitoring or treatment
3	Screening of healthy population
4	Duplicate
5	Newer, revised version available
6	Hemoglobinopathy
7	Specific patient population
8	Non-nutritional anaemia
9	No full text available
10	No anaemia guidelines
11	Not available in Dutch, German or English
